# Supplementary material for: The Diversity of Wolbachia and Other Bacterial Symbionts in Spodoptera frugiperda
Source: Insects. 2024 Mar 22;15(4):217. doi: 10.3390/insects15040217 (PMC11050099; doi:10.3390/insects15040217)
Supplement: Supplementary file 1 [file insects-15-00217-s001.zip]

Archive with 1 entries (1 files):
- insects-2876447-supplementary.pdf
